# Supplementary material for: Metabolic signature of cervical mucus in ewe breeds with divergent cervical sperm transport: a focus on metabolites involved in amino acid metabolism
Source: Metabolomics. 2023 Jun 20;19(7):59. doi: 10.1007/s11306-023-02021-x (PMC10281906; doi:10.1007/s11306-023-02021-x)
Supplement: Supplementary file 1 — Supplementary Material 1 [file 11306_2023_2021_MOESM1_ESM.xlsx]

## Sheet: Title page
Title: Metabolic signature of cervical mucus in ewe breeds with divergent cervical sperm transport: a focus on metabolites involved in amino acid metabolism
Authors: Laura Abril-Parreño1, Xavier Druart2, Sean Fair1¶ and Anette Krogenæs3*¶
1Laboratory of Animal Reproduction, Department of Biological Sciences, School of Natural Sciences, Biomaterials Research Cluster, Bernal Institute, Faculty of Science and Engineering. University of Limerick, V94 T9PX, Limerick, Ireland.
2UMR 6175 INRA, CNRS-Université de Tours-Haras Nationaux, Station de Physiologie de la Reproduction et des Comportements Institut National de la Recherche Agronomique, 37380, Nouzilly, France.
3Faculty of Veterinary Medicine, Norwegian University of Life Sciences, 5003 1432, Ås, Norway
*corresponding author:
Anette Krogenaes, Faculty of Veterinary Medicine, Norwegian University of Life Sciences, 5003 1432, Ås, Norway. anette.krogenaes@nmbu.no
¶ both authors contributed equally

## Sheet: Supplementary Table 1
Instrument Performance Standards				Process Assessment Standards
d35-octadecanoic acid				fluorophenylglycine
d5-indole acetate				chlorophenylalanine
Br-phenylalanine
d5-tryptophan
d4-tyrosine
d3-serine
d3-aspartic acid
d7-ornithine
d4-lysine

## Sheet: Supplementary Table 2 
Metabolic Pathway	Biochemical	Ewe breed	Type of cycle	Ewe breed x Type of cycle	Natural cycle			Synchronised cycle			Synchronised Follicular vs Natural Follicular
		Main Effect	Main Effect	Interaction	Belclare vs Suffolk	NWS vs Suffolk	Fur vs Suffolk	Belclare vs Suffolk	NWS vs Suffolk	Fur vs Suffolk	Belclare	Suffolk	NWS	Fur
		P-value	P-value	P-value	FC	FC	FC	FC	FC	FC	FC	FC	FC	FC
Glycine, Serine and Threonine Metabolism	glycine	< 0.001	0.9595	0.675	0.96	1.6	1.23	0.75	1.66	1.29	1.13	0.89	0.92	0.93
	N-acetylglycine	0.0411	0.0162	0.4493	0.71	1.09	1.45	0.72	1.61	1.63	1.1	1.11	1.64	1.25
	sarcosine	0.1637	0.1595	0.5564	0.82	1.06	1.04	0.83	0.92	0.61	0.86	0.86	0.75	0.5
	dimethylglycine	< 0.001	< 0.001	< 0.001	0.76	0.65	0.43	1.46	2.1	0.85	0.27	0.51	1.65	1.02
	betaine	0.0576	0.729	0.1307	0.8	0.9	0.54	0.91	0.96	1.03	0.72	0.82	0.87	1.58
	serine	0.0424	0.0148	0.9678	2.7	2.78	0.34	1.89	0.95	0.53	0.5	0.35	0.12	0.55
	N-acetylserine	< 0.001	0.2743	0.085	0.79	2.11	1.86	1.08	1.15	1.31	1.07	1.46	0.79	1.03
	threonine	0.0281	< 0.001	0.1907	1.35	4.03	0.43	1.81	1.01	1.16	0.22	0.3	0.07	0.81
	N-acetylthreonine	0.1642	0.8071	< 0.001	1.6	0.9	1.29	1.01	1.31	0.58	1.53	0.96	1.4	0.44
Alanine and Aspartate Metabolism	alanine	< 0.001	0.7166	0.7823	0.79	2.15	2.27	0.8	2.04	1.9	1.04	1.05	1	0.88
	N-acetylalanine	0.1655	0.0369	0.0577	0.87	1.44	2.3	0.69	1.3	0.89	1.93	1.54	1.39	0.6
	aspartate	< 0.001	0.1525	0.9817	0.75	2.06	1.75	0.74	2	2.12	0.74	0.73	0.71	0.89
	N-acetylaspartate (NAA)	0.1483	0.9	0.2869	3.09	0.89	0.39	1.2	0.96	0.85	1.63	0.63	0.68	1.38
	asparagine	0.0547	0.3091	0.2166	0.72	3	1.43	0.78	3.03	2.47	0.83	0.9	0.91	1.56
	N-acetylasparagine	0.0906	0.8039	0.1962	1.21	0.81	0.59	1.12	1.09	1.05	0.89	0.83	1.11	1.48
	hydroxyasparagine**	< 0.001	0.7828	0.0258	5.69	0.25	0.1	1.05	0.88	0.59	1.3	0.24	0.84	1.44
Glutamate Metabolism	glutamate	0.0154	0.6246	0.8243	0.87	1.62	1.3	1.03	1.37	1.17	0.89	1.05	0.89	0.95
	glutamine	0.0191	0.1017	0.7287	1.27	0.84	0.29	1.11	0.81	0.49	1.59	1.39	1.35	2.35
	alpha-ketoglutaramate*	< 0.001	0.4281	0.0232	0.86	1.8	3.66	0.75	5.5	8.27	0.67	0.58	1.78	1.31
	N-acetylglutamate	0.0427	0.451	0.0113	1.32	1.38	0.94	2.28	0.38	1.03	0.87	1.51	0.42	1.66
	N-acetylglutamine	0.2731	0.6484	0.4626	1.33	1.07	1.01	1.84	0.58	0.54	1.11	1.53	0.83	0.81
	4-hydroxyglutamate	< 0.001	0.1896	0.077	0.75	3.34	2.85	0.81	1.77	5.27	1.03	1.11	0.59	2.06
	N-acetyl-aspartyl-glutamate (NAAG)	0.4181	< 0.001	0.012	0.31	0.82	0.61	1.38	0.69	2	0.08	0.36	0.31	1.17
	beta-citrylglutamate	< 0.001	< 0.001	< 0.001	0.08	0.6	0.62	0.94	0.8	4.7	0.02	0.27	0.37	2.09
	carboxyethyl-GABA	0.7109	< 0.001	0.0131	1.17	0.9	0.53	0.91	1.41	2.23	0.52	0.41	0.63	1.7
	2-pyrrolidinone	0.0103	0.9413	0.1075	2.42	0.62	0.93	0.76	1.79	2.4	1.34	0.42	1.22	1.09
	S-1-pyrroline-5-carboxylate	< 0.001	0.9757	0.9564	0.67	0.66	1.26	1.9	0.21	0.4	0.98	2.79	0.89	0.9

## Sheet: Supplementary Table 3
Metabolic Pathway	Biochemical	Ewe breed	Type of cycle	Ewe breed x Type of cycle	Natural cycle			Synchronised cycle			Synchronised Follicular vs Natural Follicular
		Main Effect	Main Effect	Interaction	Belclare vs Suffolk	NWS vs Suffolk	Fur vs Suffolk	Belclare vs Suffolk	NWS vs Suffolk	Fur vs Suffolk	Belclare	Suffolk	NWS	Fur
		P-value	P-value	P-value	FC	FC	FC	FC	FC	FC	FC	FC	FC	FC
Histidine Metabolism	histidine	< 0.001	0.6199	0.1421	0.74	4.85	4.54	0.91	3.61	2.23	0.97	1.19	0.88	0.58
	1-methylhistidine	0.1937	0.2294	0.0622	1.7	0.86	1.36	0.81	1.22	1.11	1.86	0.89	1.27	0.73
	N-acetyl-1-methylhistidine*	0.0129	0.1121	0.0227	14.8	0.24	0.04	1	3.72	1.12	0.62	0.04	0.65	1.06
	hydantoin-5-propionate	< 0.001	0.3624	0.2916	4.35	1.43	0.13	1.05	3.67	0.95	0.69	0.17	0.42	1.17
	trans-urocanate	< 0.001	0.123	0.2965	1.46	2.46	1.21	0.53	2.54	2.28	2.62	0.95	0.98	1.79
	imidazole propionate	0.0797	0.1154	0.233	0.8	1.27	0.6	1.69	0.62	0.53	1.02	2.14	1.04	1.88
	formiminoglutamate	< 0.001	0.796	0.0608	4.17	0.25	0.18	0.45	0.9	0.4	3.47	0.38	1.35	0.85
	imidazole lactate	0.1083	0.7073	0.4687	7.2	1.19	0.35	2.53	0.35	0.34	2.42	0.85	0.25	0.84
	carnosine	< 0.001	< 0.001	0.0424	0.28	1.6	1.86	0.68	1.18	1.23	0.41	0.99	0.73	0.65
	anserine	< 0.001	0.0148	0.0297	0.2	1.74	1.73	0.5	1.05	2.27	0.39	0.97	0.59	1.28
	1-methyl-4-imidazoleacetate	0.1238	0.3253	< 0.001	13.66	0.37	0.08	0.84	0.83	1.47	1.95	0.12	0.26	2.23
	1-methyl-5-imidazoleacetate	0.0106	0.3933	0.0198	5.56	0.46	0.11	4.87	0.98	0.63	0.49	0.43	0.92	2.44
	4-imidazoleacetate	< 0.001	0.2595	0.0263	2.58	1.71	2.39	0.65	0.56	5.72	2.57	0.64	0.21	1.54
Lysine Metabolism	lysine	< 0.001	0.4015	0.4709	0.89	2.46	2.5	0.85	2.21	1.98	1.17	1.11	0.99	0.88
	N6-acetyllysine	< 0.001	0.6841	0.0975	0.74	4.54	16.56	0.68	1.87	2.62	1.98	1.81	0.75	0.29
	N2-acetyl,N6-methyllysine	0.2846	0.0308	0.0627	0.61	1.65	0.86	1.33	0.52	0.45	0.54	1.19	0.37	0.62
	N6-methyllysine	0.0481	0.3696	0.1883	0.96	1.04	1.59	0.96	1.38	1.16	1.03	1.03	1.37	0.75
	N6,N6-dimethyllysine	< 0.001	0.1031	0.2984	1	2	3.84	0.7	2.24	2.41	1.57	1.1	1.23	0.69
	N6,N6,N6-trimethyllysine	< 0.001	0.0626	0.0569	1.06	2.01	3.73	0.74	1.83	1.83	1.84	1.28	1.17	0.62
	hydroxy-N6,N6,N6-trimethyllysine*	0.1075	0.2042	0.0234	2.49	0.25	1.45	0.35	0.92	1.1	3.91	0.56	2.06	0.42
	5-hydroxylysine	< 0.001	0.7707	0.442	1.06	1.53	1.17	0.59	2.26	1.87	1.22	0.68	1	1.09
	5-(galactosylhydroxy)-L-lysine	0.0293	< 0.001	0.4678	1.29	0.62	0.44	1.16	0.91	0.78	0.52	0.47	0.68	0.84
	fructosyllysine	0.0623	0.5229	0.0338	1.3	0.68	1.34	1.11	3.32	1.92	0.63	0.54	2.62	0.77
	2-aminoadipate	< 0.001	0.0063	0.6205	0.86	1.44	2.17	1.12	1.13	1.37	1.34	1.73	1.36	1.09
	2-oxoadipate	< 0.001	< 0.001	0.6794	0.39	3.87	2.62	0.5	1.5	2.9	2.87	3.72	1.44	4.12
	glutarylcarnitine (C5-DC)	< 0.001	0.9673	0.6058	3.72	0.33	0.16	1.1	0.97	0.4	1.24	0.37	1.1	0.94
	pipecolate	< 0.001	0.2761	0.3493	1.05	9.62	1.05	1.1	10.76	2.56	0.75	0.79	0.88	1.91
	6-oxopiperidine-2-carboxylate	0.8304	0.0087	0.2656	3.3	0.26	0.16	1.18	0.95	1.19	0.39	0.14	0.52	1.03
	cadaverine	< 0.001	< 0.001	0.0073	1.13	0.84	1.28	3.37	0.09	0.2	3.29	9.84	1	1.52
	N-acetyl-cadaverine	< 0.001	0.8741	0.7857	5.78	0.66	0.58	4.95	0.21	0.37	1.62	1.38	0.44	0.88
	5-aminovalerate	0.4961	0.0538	0.1807	1.08	1.01	0.81	2.42	0.42	0.66	1.02	2.28	0.94	1.86
	N,N,N-trimethyl-5-aminovalerate	0.0292	< 0.001	0.1271	0.93	1.25	0.59	0.87	1.32	1.17	0.63	0.59	0.62	1.16
Phenylalanine Metabolism	phenylalanine	< 0.001	0.8096	0.8805	0.78	2.83	2.23	0.84	2.8	2.25	0.95	1.02	1.01	1.03
	N-acetylphenylalanine	0.3795	0.0078	0.3057	1.57	0.58	0.48	0.97	1.89	1.9	0.35	0.22	0.71	0.87
	1-carboxyethylphenylalanine	0.0098	0.1843	< 0.001	1.05	0.98	1.66	0.99	0.35	0.67	2.03	1.93	0.7	0.78
	phenylpyruvate	< 0.001	0.1761	0.1956	0.66	3.48	5.16	0.87	1.62	3.03	1.44	1.89	0.88	1.11
	phenyllactate (PLA)	< 0.001	0.0537	< 0.001	0.69	0.88	7.69	0.54	0.35	0.65	4.19	3.24	1.29	0.27
	phenylacetate	< 0.001	0.0868	0.5376	1.11	3.29	2.06	1.11	2.32	4.84	1.07	1.07	0.75	2.51
	2-hydroxyphenylacetate	0.0765	0.097	0.0474	6.8	0.1	0.07	0.97	1.28	1.08	0.61	0.09	1.06	1.42
	4-hydroxyphenylacetate	< 0.001	0.043	0.0781	17.34	0.24	0.05	3.51	0.92	0.83	0.5	0.1	0.39	1.71
	prephenic acid	0.8446	0.2187	< 0.001	1.86	2.09	0.52	1.78	0.17	0.55	2.77	2.66	0.22	2.85
Tyrosine Metabolism	tyrosine	< 0.001	0.7172	0.9206	0.86	3.4	2.61	0.79	3.29	2.54	1.07	0.99	0.96	0.96
	N-acetyltyrosine	0.3319	0.0239	0.3623	2.73	0.36	0.31	1.05	1.55	1	0.6	0.23	0.99	0.74
	tyramine	< 0.001	0.2025	0.0001	1.84	4.35	0.74	2.15	0.55	1.44	1.58	1.85	0.23	3.61
	4-hydroxyphenylpyruvate	0.7821	0.0346	0.1462	1.18	0.97	0.7	1.13	0.93	1.4	1.15	1.1	1.06	2.2
	3-(4-hydroxyphenyl)lactate	0.0279	0.0378	0.0945	1.78	0.46	0.96	0.6	0.58	1.04	2.85	0.97	1.23	1.05
	phenol sulfate	< 0.001	0.2153	0.2634	11.37	0.25	0.01	0.89	0.8	0.09	1.47	0.12	0.37	1.02
	phenol glucuronide	< 0.001	0.2925	0.0093	8.63	0.1	0.02	0.51	1.86	0.41	1.05	0.06	1.19	1.35
	3-methoxytyramine	< 0.001	0.2179	0.3932	3.04	0.79	0.2	3.78	0.39	0.31	0.77	0.96	0.47	1.47
	o-Tyrosine	< 0.001	0.6961	0.3506	1.8	2.06	1.38	0.94	5.08	2.99	1.07	0.56	1.38	1.21
	p-cresol glucuronide*	< 0.001	0.0443	< 0.001	10.74	0.01	0.01	0.32	2.51	0.54	0.54	0.02	6.13	0.75
	3-ethylphenol glucuronide	< 0.001	< 0.001	< 0.001	3.3	0.02	0.01	0.41	0.86	0.86	0.17	0.02	1	1.42
	catechol glucuronide	< 0.001	0.0065	0.005	4.61	0.05	0.03	0.64	0.88	0.67	0.45	0.06	1	1.42
Tryptophan Metabolism	tryptophan	< 0.001	0.8012	0.8572	0.65	3.39	2.56	0.69	3.43	2.75	0.86	0.92	0.93	0.99
	N-acetyltryptophan	0.1039	0.0827	0.2451	7.05	0.11	0.06	1.47	1.61	0.81	0.34	0.07	1.07	0.95
	C-glycosyltryptophan	< 0.001	< 0.001	0.0165	0.72	0.93	0.43	1.17	0.75	0.79	0.27	0.43	0.35	0.8
	kynurenine	< 0.001	0.3157	0.6901	0.92	2.45	2.3	0.89	1.78	1.83	1.08	1.04	0.75	0.83
	kynurenate	0.1336	0.2912	< 0.001	1.16	0.43	0.18	1.07	2.3	15.99	0.13	0.12	0.62	10.16
	N-formylanthranilic acid	0.1361	0.0773	0.1249	6.05	0.39	0.27	0.57	2.68	0.86	1.51	0.14	0.98	0.45
	anthranilate	< 0.001	0.3952	0.0115	2.63	0.48	0.35	1.1	13.72	5.24	0.19	0.08	2.3	1.21
	picolinate	0.4593	0.5953	< 0.001	1.27	1.24	0.34	1.1	1.47	3.6	0.43	0.38	0.45	3.96
	5-hydroxypicolinic acid	0.0582	0.0547	0.1748	1.07	0.45	0.37	1.39	0.59	0.96	0.83	1.08	1.4	2.79
	indoleacetate	< 0.001	< 0.001	0.1188	4.01	1.44	0.45	2.14	1.18	1.89	0.54	0.29	0.24	1.21
	indolepropionate	0.1089	0.0514	0.9015	0.95	0.99	0.7	0.8	0.8	0.74	1.58	1.34	1.08	1.42
	indolepropionylglycine	0.051	0.1281	0.0888	7.27	0.2	0.04	0.68	2.98	1.08	0.53	0.05	0.75	1.42
	indoleacetylglycine	0.0117	0.2372	0.1263	8.85	0.41	0.07	2.55	1.27	0.61	0.58	0.17	0.51	1.51
	3-indoxyl sulfate	< 0.001	0.0199	0.0295	19.09	0.06	0.01	1.24	2.01	0.5	0.27	0.02	0.55	1.17
	indoxyl glucuronide	0.0539	0.0859	0.0431	15.82	0.04	0.03	0.97	1.08	1.08	0.65	0.04	1	1.41

## Sheet: Supplementary Table 4
Metabolic Pathway	Biochemical	Ewe breed	Type of cycle	Ewe breed x Type of cycle	Natural cycle			Synchronised cycle			Synchronised Follicular vs Natural Follicular
		Main Effect	Main Effect	Interaction	Belclare vs Suffolk	NWS vs Suffolk	Fur vs Suffolk	Belclare vs Suffolk	NWS vs Suffolk	Fur vs Suffolk	Belclare	Suffolk	NWS	Fur
		P-value	P-value	P-value	FC	FC	FC	FC	FC	FC	FC	FC	FC	FC
Leucine, Isoleucine and Valine Metabolism	leucine	< 0.001	0.8492	0.949	0.84	2.52	1.78	0.8	2.89	2.19	0.89	0.86	0.98	1.05
	N-acetylleucine	0.0266	0.177	0.1142	0.46	2.85	4.88	0.91	0.9	1.9	0.65	1.28	0.41	0.5
	1-carboxyethylleucine	< 0.001	0.5003	< 0.001	0.65	0.75	4.49	0.96	0.2	0.43	2.02	2.98	0.79	0.29
	4-methyl-2-oxopentanoate	0.0435	0.0109	0.085	0.39	1.01	1.66	1.33	0.79	1.34	0.59	2.03	1.59	1.63
	alpha-hydroxyisocaproate	0.0293	0.6276	0.0079	0.42	0.72	17.23	0.35	0.24	0.28	3.9	3.19	1.09	0.05
	isovalerate (i5:0)	< 0.001	0.5239	0.265	0.93	0.39	0.83	1.48	0.39	2.04	0.4	0.64	0.64	1.56
	isovalerylglycine	0.0582	0.5863	0.031	5.82	0.27	0.05	0.8	7.52	2.21	0.39	0.05	1.47	2.17
	isovalerylcarnitine (C5)	< 0.001	0.1491	0.4483	1.19	0.73	0.48	1.98	0.68	0.34	0.86	1.42	1.32	1.01
	3-methylcrotonylglycine	0.1509	0.0403	0.0053	3.04	0.34	0.09	1.02	3.71	1.65	0.24	0.08	0.9	1.56
	beta-hydroxyisovalerate	< 0.001	0.2763	0.2109	1.59	0.44	0.34	1.68	0.59	0.69	0.62	0.66	0.87	1.33
	beta-hydroxyisovaleroylcarnitine	< 0.001	< 0.001	< 0.001	0.7	0.87	0.43	1.72	0.51	0.57	0.24	0.59	0.35	0.78
	3-methylglutaconate	0.0617	0.2447	0.0888	5.4	0.32	0.07	1.02	1.72	1.06	0.58	0.11	0.59	1.72
	isoleucine	< 0.001	0.9779	0.8606	0.82	2.51	1.82	0.86	2.9	2.1	0.88	0.92	1.06	1.06
	N-acetylisoleucine	0.7858	0.0398	0.2623	0.91	0.63	0.78	0.86	1.27	1.78	0.45	0.43	0.86	0.98
	1-carboxyethylisoleucine	0.0211	< 0.001	0.4685	1.2	0.68	0.86	0.89	0.52	0.87	2.12	1.57	1.19	1.59
	3-methyl-2-oxovalerate	0.0069	0.0063	0.0309	0.32	1.21	2.54	1.25	1.15	1.59	0.56	2.21	2.1	1.38
	2-hydroxy-3-methylvalerate	0.087	0.0799	0.0572	0.59	0.84	10.32	0.87	0.59	0.66	0.84	1.24	0.87	0.08
	2-methylbutyrylcarnitine (C5)	< 0.001	0.0452	0.0737	0.89	1.1	0.35	1.42	0.71	0.42	0.51	0.81	0.53	0.97
	2-methylbutyrylglycine	< 0.001	0.0727	0.1036	12.55	0.4	0.02	0.82	1.31	0.53	0.93	0.06	0.2	1.56
	tiglylcarnitine (C5:1-DC)	< 0.001	0.1424	0.0792	1.54	0.91	0.34	1.65	0.79	0.65	0.66	0.7	0.62	1.37
	tigloylglycine	< 0.001	0.0447	0.0708	19.25	0.15	0.03	1.48	0.96	0.62	0.88	0.07	0.43	1.42
	3-hydroxy-2-ethylpropionate	< 0.001	0.5144	0.994	0.77	0.75	0.46	0.79	0.67	0.53	1.05	1.08	0.96	1.24
	ethylmalonate	0.0449	0.1914	0.3273	5.46	0.23	0.07	1.15	1.11	0.72	0.64	0.14	0.65	1.33
	methylsuccinate	0.5656	0.1308	0.113	7.4	0.22	0.15	0.61	2.09	1.3	0.83	0.07	0.65	0.58
	valine	< 0.001	0.8573	0.9299	0.76	3.75	3.3	0.81	3.61	3.19	0.89	0.95	0.92	0.92
	N-acetylvaline	0.2691	0.082	0.9678	1.09	0.64	1.14	1.2	0.67	0.87	0.63	0.69	0.73	0.53
	1-carboxyethylvaline	< 0.001	< 0.001	< 0.001	0.87	0.66	1.98	1.04	0.35	0.62	2.09	2.49	1.33	0.78
	3-methyl-2-oxobutyrate	0.0147	0.0743	0.0116	0.31	1	1.7	1.38	0.67	1.14	0.49	2.17	1.44	1.46
	alpha-hydroxyisovalerate	0.0277	0.2611	0.195	1.1	0.44	1.72	0.55	0.52	0.64	2.31	1.16	1.35	0.43
	isobutyrylcarnitine (C4)	< 0.001	0.8032	0.0534	0.74	1.15	0.53	1.61	1.01	0.58	0.46	1	0.88	1.11
	isobutyrylglycine	0.0104	0.1027	0.1324	14.12	0.21	0.03	1.55	1.34	0.86	0.54	0.06	0.38	1.61
	3-hydroxyisobutyrate	0.006	0.851	0.0061	0.53	1.03	0.54	0.84	1.16	1.15	0.55	0.87	0.98	1.84
	2,3-dihydroxy-3-methylvalerate	0.9195	0.8313	0.0064	1.22	9.53	1.86	1.11	0.29	0.67	2.51	2.28	0.07	0.82
Methionine, Cysteine, SAM and Taurine Metabolism	methionine	< 0.001	0.5844	0.907	0.82	2.27	1.54	0.73	2.76	1.91	0.87	0.78	0.95	0.96
	N-acetylmethionine	0.0845	0.0806	0.1572	1.04	1.32	1.2	0.79	2.68	1.24	1.19	0.91	1.85	0.94
	N-formylmethionine	0.7381	0.2616	0.0111	2.69	0.57	0.25	0.61	1.77	2.55	0.85	0.19	0.6	2.01
	S-methylmethionine	< 0.001	0.5067	0.546	0.67	2.67	2.21	0.78	2.8	3.17	0.83	0.96	1.01	1.38
	methionine sulfone	0.5775	0.2335	0.7998	0.96	1.31	1	0.88	1.14	1.28	1.16	1.06	0.92	1.35
	methionine sulfoxide	< 0.001	0.0331	0.3917	0.66	5.1	5.4	1	3.29	3.01	1.17	1.78	1.15	0.99
	N-acetylmethionine sulfoxide	< 0.001	< 0.001	< 0.001	2.33	3.11	2.52	1.05	3.09	1.12	3.87	1.74	1.73	0.77
	S-adenosylhomocysteine (SAH)	0.4775	0.0164	0.7883	0.96	0.83	1.01	0.8	1.07	0.97	1.63	1.35	1.75	1.3
	5-methylthioribose**	< 0.001	0.0924	0.0758	2.72	0.62	0.22	1.21	1.97	0.94	0.68	0.3	0.96	1.28
	2,3-dihydroxy-5-methylthio-4-pentenoate (DMTPA)*	0.0103	0.1038	0.1955	5.18	0.22	0.08	1.05	1.63	0.7	0.61	0.12	0.91	1.06
	2-hydroxy-4-(methylthio)butanoic acid	< 0.001	0.1453	0.4096	1.23	1.35	5.49	0.89	1.28	1.9	1.03	0.74	0.7	0.26
	cystathionine	0.3273	0.2914	0.7351	1.8	0.69	0.57	1.13	0.79	0.8	0.91	0.57	0.65	0.79
	alpha-ketobutyrate	< 0.001	0.1311	0.2283	0.65	4.96	4.92	0.98	4	3.02	1.01	1.52	1.23	0.93
	cysteine	0.8239	0.0646	0.2265	1.87	0.38	0.58	0.69	1.87	1.29	2.17	0.8	3.89	1.78
	S-methylcysteine sulfoxide	0.3293	0.7566	0.7663	1.03	1.21	1.37	0.96	1.32	1.42	0.9	0.83	0.91	0.86
	cysteine s-sulfate	< 0.001	0.0128	0.9175	1.08	3.47	4.54	0.65	4.86	5.78	0.7	0.43	0.6	0.54
	cystine	< 0.001	< 0.001	< 0.001	0.75	1.51	1.37	0.37	8.48	11.08	0.23	0.11	0.63	0.91
	lanthionine	< 0.001	< 0.001	< 0.001	1.15	0.61	1.66	1.13	0.23	0.45	3.01	2.95	1.09	0.8
	cysteine sulfinic acid	0.0098	< 0.001	0.525	1.26	0.94	1.38	0.88	0.64	2.49	0.48	0.33	0.23	0.6
	hypotaurine	0.1756	0.6079	0.6996	1.22	0.36	1.26	0.73	0.79	1.25	1.36	0.82	1.81	0.81
	taurine	0.075	0.1024	0.3738	0.9	1	1.23	0.64	0.82	1.14	1.57	1.11	0.91	1.03
	N-acetyltaurine	0.0246	< 0.001	0.3132	1.46	0.98	0.64	1.36	0.79	0.83	0.62	0.58	0.46	0.74
	succinoyltaurine	0.7112	< 0.001	0.6901	0.59	0.71	0.84	0.73	1.08	1.25	0.28	0.35	0.53	0.52
	3-sulfo-L-alanine	< 0.001	0.6468	0.0423	1.1	3	3.29	1.2	1.05	1.18	1.65	1.81	0.63	0.65

## Sheet: Supplementary Table 5
Metabolic Pathway	Biochemical	Ewe breed	Type of cycle	Ewe breed x Type of cycle	Natural cycle			Synchronised cycle			Synchronised Follicular vs Natural Follicular
		Main Effect	Main Effect	Interaction	Belclare vs Suffolk	NWS vs Suffolk	Fur vs Suffolk	Belclare vs Suffolk	NWS vs Suffolk	Fur vs Suffolk	Belclare	Suffolk	NWS	Fur
		P-value	P-value	P-value	FC	FC	FC	FC	FC	FC	FC	FC	FC	FC
Urea cycle; Arginine and Proline Metabolism	arginine	< 0.001	0.5364	0.9852	0.94	2.13	1.48	0.88	2.25	1.84	1.03	0.97	1.03	1.2
	argininosuccinate	< 0.001	< 0.001	0.9738	1.34	0.59	0.47	0.95	0.63	0.37	0.51	0.36	0.38	0.28
	urea	0.0155	0.9851	0.0396	1.05	0.4	0.42	1.16	1.03	0.94	0.62	0.68	1.74	1.53
	ornithine	< 0.001	0.4084	0.3222	0.72	0.83	3.36	0.65	1.51	2.25	1.01	0.92	1.67	0.61
	3-amino-2-piperidone	0.0428	0.2647	0.169	2.03	0.74	0.54	1.05	1.11	0.84	1.52	0.78	1.17	1.23
	2-oxoarginine*	< 0.001	0.0318	< 0.001	0.87	2.07	1.69	0.93	2.46	15.9	0.69	0.73	0.87	6.91
	citrulline	0.697	< 0.001	0.0178	1.08	1.04	1.34	0.92	1.23	0.69	1.66	1.42	1.67	0.73
	homoarginine	0.1295	0.9317	0.9531	0.75	0.93	0.74	0.92	0.91	0.73	0.83	1.02	1	1
	proline	< 0.001	0.8912	0.2648	0.92	2.29	1.94	0.91	1.62	1.42	1.12	1.11	0.79	0.81
	dimethylarginine (SDMA + ADMA)	< 0.001	0.9913	0.0307	1.91	0.98	1.14	0.78	1.92	1.78	1.38	0.56	1.1	0.88
	N-acetylarginine	0.0097	0.0071	0.3138	0.84	1.23	1.36	0.55	1.03	1.69	1.07	0.7	0.59	0.87
	N-delta-acetylornithine	0.0208	0.2854	0.2788	2.98	0.76	0.79	1.08	0.99	1.36	1.32	0.48	0.62	0.82
	N2,N5-diacetylornithine	0.0501	0.1105	0.102	11.72	0.12	0.06	1.57	3.41	1.15	0.35	0.05	1.33	0.98
	pro-hydroxy-pro	0.3203	0.0584	0.2232	2.32	0.97	0.35	0.79	1.93	1.84	1.45	0.49	0.97	2.61
	N-methylproline	0.0804	0.731	0.0896	0.68	0.97	1.07	1.22	0.77	0.66	0.78	1.4	1.11	0.87
	N,N,N-trimethyl-alanylproline betaine (TMAP)	0.0264	< 0.001	0.0307	1.49	0.71	0.27	0.96	1.31	1.1	0.32	0.21	0.38	0.84
	N-monomethylarginine	< 0.001	0.0721	0.2741	0.98	2.81	2.81	0.69	4.5	2.85	1.31	0.92	1.48	0.94
	argininate*	0.146	0.096	0.944	3.85	0.4	0.63	2.19	0.45	0.57	0.87	0.5	0.56	0.45
Creatine Metabolism	guanidinoacetate	0.0176	0.489	0.0433	4.01	1.14	0.25	0.2	0.81	0.35	4.86	0.25	0.18	0.34
	creatine	0.0337	0.3353	0.4201	1.04	0.81	0.71	0.95	1.14	0.8	1.02	0.93	1.3	1.04
	creatinine	< 0.001	0.1408	0.0411	1.69	0.65	0.3	1.12	1.41	0.87	0.72	0.47	1.03	1.35
	N-methylhydantoin	< 0.001	< 0.001	< 0.001	0.81	11.31	13.99	1.42	21.23	48.09	0.77	1.34	2.52	4.61
	N-carbamoylsarcosine	< 0.001	< 0.001	0.0074	0.91	44.97	8.51	0.76	9.16	44.78	2.05	1.71	0.35	8.99
Polyamine Metabolism	putrescine	< 0.001	< 0.001	0.0137	0.65	1.8	3.06	0.43	1.27	1.28	4.05	2.66	1.88	1.11
	N-acetylputrescine	0.062	0.928	0.6339	1.03	0.59	0.94	1.51	0.66	0.64	0.74	1.1	1.21	0.75
	butyrylputrescine/isobutyrylputrescine	0.2288	0.235	0.5959	2.88	0.57	0.38	4.69	0.39	0.91	0.95	1.55	1.05	3.71
	spermidine	< 0.001	0.2015	0.7971	0.98	1.17	0.12	0.95	0.77	0.11	1.38	1.33	0.88	1.23
	diacetylspermidine*	0.2556	0.5684	0.2566	0.55	0.99	9.44	0.67	0.78	0.87	1.06	1.28	1	0.12
	(N(1) + N(8))-acetylspermidine	< 0.001	0.0524	< 0.001	0.91	0.62	1.11	0.83	0.14	0.28	3.03	2.75	0.6	0.68
	spermine	< 0.001	0.1255	< 0.001	1.28	0.31	0.01	0.95	0.04	0.02	1.46	1.09	0.15	1.68
	N(1)-acetylspermine	< 0.001	0.9083	0.4764	0.52	0.46	0.29	0.5	0.25	0.25	1.1	1.04	0.56	0.9
	N1,N12-diacetylspermine	< 0.001	0.188	< 0.001	0.86	0.7	1.54	0.47	0.1	0.23	4.36	2.38	0.33	0.36
	5-methylthioadenosine (MTA)	< 0.001	0.7783	0.3768	0.69	0.28	0.26	1.21	0.18	0.14	0.86	1.49	0.98	0.78
	guanidine	< 0.001	0.8547	0.2268	1.08	1.85	0.07	0.15	0.15	0.15	4.77	0.64	0.05	1.42
	4-acetamidobutanoate	0.601	0.2868	0.2548	5.91	0.31	0.42	0.63	2.09	1.49	1.21	0.13	0.88	0.46
Guanidino and Acetamido Metabolism	1-methylguanidine	0.019	0.472	0.032	3.22	0.62	0.16	1.11	1.62	1.22	0.71	0.25	0.64	1.89
	4-guanidinobutanoate	< 0.001	0.0103	0.375	0.97	1.51	5.1	0.81	0.69	2.59	2.4	2.02	0.92	1.03
Glutathione Metabolism	cysteine-glutathione disulfide	0.0056	0.7403	0.9643	0.34	0.69	1.11	0.38	0.61	0.86	1.02	1.14	1	0.89
	cysteinylglycine disulfide*	< 0.001	0.1918	0.1025	1.16	0.92	0.25	0.67	1.19	0.21	1.54	0.89	1.14	0.73
	cys-gly, oxidized	< 0.001	< 0.001	0.0159	3.73	0.31	0.05	1.32	0.24	0.01	6.19	2.19	1.7	0.63
	5-oxoproline	0.4926	0.0785	0.0375	0.96	1.21	1.6	0.69	1.92	0.94	1.47	1.06	1.67	0.63
	2-hydroxybutyrate/2-hydroxyisobutyrate	< 0.001	0.6612	0.0715	0.77	0.53	5.78	0.48	0.48	1.15	1.81	1.12	1.01	0.22
